# Supplementary material for: Mapping the Patient Experience in a Pediatric Hemophilia Unit: Our Patient Journey
Source: J Clin Med. 2024 Oct 18;13(20):6235. doi: 10.3390/jcm13206235 (PMC11508278; doi:10.3390/jcm13206235)
Supplement: Supplementary file 1 [file jcm-13-06235-s001.zip]

Archive with 1 entries (1 files):
- jcm-3247190-supplementary.pdf
